# Supplementary material for: Sub-Optimal Paternal Diet at the Time of Mating Disrupts Maternal Adaptations to Pregnancy in the Late Gestation Mouse
Source: Nutrients. 2024 Jun 14;16(12):1879. doi: 10.3390/nu16121879 (PMC11206308; doi:10.3390/nu16121879)
Supplement: Supplementary file 1 [file nutrients-16-01879-s001.zip]

Archive with 3 entries (3 files):
- Supplementary data S1.xlsx
- Supplementary table S1.pdf
- Supplementary table S2.pdf
