# Supplementary material for: Sub-Optimal Paternal Diet at the Time of Mating Disrupts Maternal Adaptations to Pregnancy in the Late Gestation Mouse
Source: Nutrients. 2024 Jun 14;16(12):1879. doi: 10.3390/nu16121879 (PMC11206308; doi:10.3390/nu16121879)
Supplement: Supplementary file 1 [file nutrients-16-01879-s001.zip › Supplementary data S1.xlsx]

## Sheet: overall
	sample-id	input	filtered	percentage of input passed filter	denoised	merged	percentage of input merged	non-chimeric	percentage of input non-chimeric
	A-Blank-1_S52	736	38	5.16	10	9	1.22	9	1.22
	A-Blank-2_S60	841	35	4.16	5	0	0	0	0
	CD13_S44	180333	95353	52.88	93960	89267	49.5	85914	47.64
	CD14_S19	173855	80286	46.18	79211	75609	43.49	73885	42.5
	CD15_S18	147877	74491	50.37	72974	67612	45.72	65693	44.42
	CD16_S33	188751	82829	43.88	81355	76521	40.54	72355	38.33
	CD17_S41	165408	83198	50.3	82712	81397	49.21	76629	46.33
	CD18_S11	176196	84467	47.94	83301	80277	45.56	70782	40.17
	LPD14_S50	155980	79094	50.71	78008	74512	47.77	73094	46.86
	LPD16_S3	216696	110168	50.84	108041	101224	46.71	97177	44.84
	LPD17_S53	195800	105983	54.13	104776	101172	51.67	96768	49.42
	LPD17_S57	178207	85149	47.78	83324	76866	43.13	69735	39.13
	LPD18_S42	165450	83798	50.65	82501	79653	48.14	78683	47.56
	LPD19_S2	132809	70503	53.09	69377	66946	50.41	64144	48.3
	MDL11_S58	205554	86614	42.14	84817	78497	38.19	70823	34.45
	MDL13_S34	159001	78983	49.67	78489	75976	47.78	74966	47.15
	MDL14_S43	190715	85052	44.6	83318	77828	40.81	73930	38.76
	MDL15_S25	170497	78878	46.26	77845	74053	43.43	72065	42.27
	MDL16_S27	131080	51927	39.61	51015	48592	37.07	47564	36.29
	MDL17_S38	202885	106049	52.27	104704	100017	49.3	94089	46.38
	MDL17_S51	174638	83407	47.76	82078	77308	44.27	75665	43.33
	MDWD11_S10	152135	59705	39.24	58063	53246	35	50588	33.25
	MDWD12_S35	195493	98864	50.57	96943	91289	46.7	88566	45.3
	MDWD14_S26	124330	64540	51.91	63221	58967	47.43	56019	45.06
	MDWD15_S1	193944	83383	42.99	82332	77876	40.15	71985	37.12
	MDWD16_S20	186609	92715	49.68	91214	87003	46.62	84795	45.44
	MDWD17_S4	194533	83645	43	82221	75943	39.04	67856	34.88
	WD13_S28	194534	85954	44.18	84222	79338	40.78	76258	39.2
	WD14_S9	185009	76585	41.4	76176	74858	40.46	73838	39.91
	WD15_S49	178506	89254	50	88513	86795	48.62	85816	48.07
	WD16_S12	191045	86058	45.05	84388	78826	41.26	75851	39.7
	WD17_S59	138510	60501	43.68	59413	56030	40.45	55264	39.9
	WD18_S17	179092	73537	41.06	72706	69253	38.67	66743	37.27

## Sheet: alpha diversity
	Faith's phylogenetic diversity
	phylogenetic generalization of species richness
	id	group	gender	faith_pd
	CD13_S44	group1	A	2.67914
	CD14_S19	group1	A	3.5968
	CD15_S18	group1	A	3.47185
	CD16_S33	group1	A	2.8873
	CD17_S41	group1	A	3.56028
	CD18_S11	group1	A	3.43676
	LPD14_S50	group2	A	3.63916
	LPD16_S3	group2	A	3.51429
	LPD17_S57	group2	A	3.49894
	LPD18_S42	group2	A	3.65878
	LPD19_S2	group2	A	3.23514
	LPD20_S36	group2	A	4.0276
	MDL11_S58	group3	A	4.09275
	MDL13_S34	group3	A	4.0252
	MDL14_S43	group3	A	3.54602
	MDL15_S25	group3	A	3.36631
	MDL16_S27	group3	A	2.82821
	MDL17_S51	group3	A	3.92681
	WD13_S28	group4	A	3.73904
	WD14_S9	group4	A	3.27812
	WD15_S49	group4	A	4.14962
	WD16_S12	group4	A	3.55613
	WD17_S59	group4	A	3.5905
	WD18_S17	group4	A	4.00137
	MDWD11_S10	group5	A	3.19819
	MDWD12_S35	group5	A	3.87556
	MDWD14_S26	group5	A	3.10126
	MDWD15_S1	group5	A	3.58688
	MDWD16_S20	group5	A	2.59846
	MDWD17_S4	group5	A	3.27701
	Pielou's Measure Of Species Evenness
	how close in numbers each species in an environment is
	id	group	gender	pielou_evenness
	CD13_S44	group1	A	0.886266
	CD14_S19	group1	A	0.969458
	CD15_S18	group1	A	0.979443
	CD16_S33	group1	A	0.965794
	CD17_S41	group1	A	0.949028
	CD18_S11	group1	A	0.965373
	LPD14_S50	group2	A	0.960151
	LPD16_S3	group2	A	0.947434
	LPD17_S57	group2	A	0.954508
	LPD18_S42	group2	A	0.981836
	LPD19_S2	group2	A	0.958798
	LPD20_S36	group2	A	0.979443
	MDL11_S58	group3	A	0.954978
	MDL13_S34	group3	A	0.939559
	MDL14_S43	group3	A	0.948244
	MDL15_S25	group3	A	0.947428
	MDL16_S27	group3	A	0.933669
	MDL17_S51	group3	A	0.968432
	WD13_S28	group4	A	0.954978
	WD14_S9	group4	A	0.984614
	WD15_S49	group4	A	0.984862
	WD16_S12	group4	A	0.953256
	WD17_S59	group4	A	0.966839
	WD18_S17	group4	A	0.987189
	MDWD11_S10	group5	A	0.885466
	MDWD12_S35	group5	A	0.979443
	MDWD14_S26	group5	A	0.851269
	MDWD15_S1	group5	A	0.957807
	MDWD16_S20	group5	A	0.982972
	MDWD17_S4	group5	A	0.987189

## Sheet: Taxonomic
	index	k__Bacteria;__;__;__;__;__;__	k__Bacteria;p__Actinobacteria;c__Actinobacteria;o__Actinomycetales;f__Dermabacteraceae;g__Brachybacterium;s__conglomeratum	k__Bacteria;p__Actinobacteria;c__Actinobacteria;o__Bifidobacteriales;f__Bifidobacteriaceae;g__Bifidobacterium;s__animalis	k__Bacteria;p__Actinobacteria;c__Actinobacteria;o__Bifidobacteriales;f__Bifidobacteriaceae;g__Bifidobacterium;s__pseudolongum	k__Bacteria;p__Actinobacteria;c__Coriobacteriia;o__Coriobacteriales;f__Coriobacteriaceae;g__;s__	k__Bacteria;p__Actinobacteria;c__Coriobacteriia;o__Coriobacteriales;f__Coriobacteriaceae;g__Adlercreutzia;s__	k__Bacteria;p__Bacteroidetes;__;__;__;__;__	k__Bacteria;p__Bacteroidetes;c__Bacteroidia;o__Bacteroidales;__;__;__	k__Bacteria;p__Bacteroidetes;c__Bacteroidia;o__Bacteroidales;f__;g__;s__	k__Bacteria;p__Bacteroidetes;c__Bacteroidia;o__Bacteroidales;f__Bacteroidaceae;g__Bacteroides;__	k__Bacteria;p__Bacteroidetes;c__Bacteroidia;o__Bacteroidales;f__Bacteroidaceae;g__Bacteroides;s__	k__Bacteria;p__Bacteroidetes;c__Bacteroidia;o__Bacteroidales;f__Bacteroidaceae;g__Bacteroides;s__acidifaciens	k__Bacteria;p__Bacteroidetes;c__Bacteroidia;o__Bacteroidales;f__Bacteroidaceae;g__Bacteroides;s__ovatus	k__Bacteria;p__Bacteroidetes;c__Bacteroidia;o__Bacteroidales;f__Porphyromonadaceae;g__Parabacteroides;s__	k__Bacteria;p__Bacteroidetes;c__Bacteroidia;o__Bacteroidales;f__Prevotellaceae;g__Prevotella;s__	k__Bacteria;p__Bacteroidetes;c__Bacteroidia;o__Bacteroidales;f__Rikenellaceae;__;__	k__Bacteria;p__Bacteroidetes;c__Bacteroidia;o__Bacteroidales;f__Rikenellaceae;g__;s__	k__Bacteria;p__Bacteroidetes;c__Bacteroidia;o__Bacteroidales;f__Rikenellaceae;g__Alistipes;__	k__Bacteria;p__Bacteroidetes;c__Bacteroidia;o__Bacteroidales;f__Rikenellaceae;g__Alistipes;s__finegoldii	k__Bacteria;p__Bacteroidetes;c__Bacteroidia;o__Bacteroidales;f__S24-7;g__;s__	k__Bacteria;p__Bacteroidetes;c__Bacteroidia;o__Bacteroidales;f__[Odoribacteraceae];g__Odoribacter;s__	k__Bacteria;p__Deferribacteres;c__Deferribacteres;o__Deferribacterales;f__Deferribacteraceae;g__Mucispirillum;s__schaedleri	k__Bacteria;p__Firmicutes;__;__;__;__;__	k__Bacteria;p__Firmicutes;c__Bacilli;o__Bacillales;f__Bacillaceae;__;__	k__Bacteria;p__Firmicutes;c__Bacilli;o__Bacillales;f__Bacillaceae;g__Anaerobacillus;s__	k__Bacteria;p__Firmicutes;c__Bacilli;o__Bacillales;f__Staphylococcaceae;g__Staphylococcus;s__	k__Bacteria;p__Firmicutes;c__Bacilli;o__Lactobacillales;f__Enterococcaceae;g__Enterococcus;s__	k__Bacteria;p__Firmicutes;c__Bacilli;o__Lactobacillales;f__Lactobacillaceae;g__Lactobacillus;__	k__Bacteria;p__Firmicutes;c__Bacilli;o__Lactobacillales;f__Lactobacillaceae;g__Lactobacillus;s__	k__Bacteria;p__Firmicutes;c__Bacilli;o__Lactobacillales;f__Lactobacillaceae;g__Lactobacillus;s__reuteri	k__Bacteria;p__Firmicutes;c__Bacilli;o__Turicibacterales;f__Turicibacteraceae;g__Turicibacter;s__	k__Bacteria;p__Firmicutes;c__Clostridia;__;__;__;__	k__Bacteria;p__Firmicutes;c__Clostridia;o__Clostridiales;__;__;__	k__Bacteria;p__Firmicutes;c__Clostridia;o__Clostridiales;f__;g__;s__	k__Bacteria;p__Firmicutes;c__Clostridia;o__Clostridiales;f__Christensenellaceae;g__;s__	k__Bacteria;p__Firmicutes;c__Clostridia;o__Clostridiales;f__Clostridiaceae;__;__	k__Bacteria;p__Firmicutes;c__Clostridia;o__Clostridiales;f__Clostridiaceae;g__;s__	k__Bacteria;p__Firmicutes;c__Clostridia;o__Clostridiales;f__Clostridiaceae;g__Candidatus Arthromitus;s__	k__Bacteria;p__Firmicutes;c__Clostridia;o__Clostridiales;f__Clostridiaceae;g__Clostridium;__	k__Bacteria;p__Firmicutes;c__Clostridia;o__Clostridiales;f__Clostridiaceae;g__Clostridium;s__	k__Bacteria;p__Firmicutes;c__Clostridia;o__Clostridiales;f__Dehalobacteriaceae;g__Dehalobacterium;s__	k__Bacteria;p__Firmicutes;c__Clostridia;o__Clostridiales;f__Lachnospiraceae;__;__	k__Bacteria;p__Firmicutes;c__Clostridia;o__Clostridiales;f__Lachnospiraceae;g__;s__	k__Bacteria;p__Firmicutes;c__Clostridia;o__Clostridiales;f__Lachnospiraceae;g__Anaerostipes;s__	k__Bacteria;p__Firmicutes;c__Clostridia;o__Clostridiales;f__Lachnospiraceae;g__Clostridium;__	k__Bacteria;p__Firmicutes;c__Clostridia;o__Clostridiales;f__Lachnospiraceae;g__Coprococcus;s__	k__Bacteria;p__Firmicutes;c__Clostridia;o__Clostridiales;f__Lachnospiraceae;g__Roseburia;s__	k__Bacteria;p__Firmicutes;c__Clostridia;o__Clostridiales;f__Lachnospiraceae;g__[Ruminococcus];s__gnavus
	A-Blank-1_S52	0	0	0	0	0	0	0	0	0	0	0	0	0	0	0	0	0	0	0	0	0	0	0	9	0	0	0	0	0	0	0	0	0	0	0	0	0	0	0	0	0	0	0	0	0	0	0	0
	A-Blank-2_S60	0	0	0	0	0	0	0	0	0	0	0	0	0	0	0	0	0	0	0	0	0	0	0	0	0	0	0	0	0	0	0	0	0	0	0	0	0	0	0	0	0	0	0	0	0	0	0	0
	CD13_S44	735	0	0	0	0	11	0	0	419	1269	2706	232	34	46	30	0	29167	0	0	18756	964	364	0	0	0	0	0	0	59	0	186	0	7384	2715	0	0	0	116	0	0	107	9675	277	0	99	40	0	22
	CD14_S19	290	0	22	0	0	0	0	0	313	863	1012	191	20	33	291	0	15518	0	0	19446	1591	826	0	0	0	0	0	0	35	0	630	0	10208	2416	0	0	0	0	0	0	231	9665	295	0	0	93	51	51
	CD15_S18	82	0	0	13	0	0	0	0	576	1374	1864	283	0	86	347	0	12696	0	0	25521	1484	1314	0	0	0	0	0	4	72	0	234	0	5714	1864	0	0	0	16	8	0	158	4402	316	0	27	122	0	82
	CD16_S33	4	0	0	0	0	0	2	0	152	1244	1389	210	22	245	905	0	9074	0	0	30359	864	356	0	0	0	0	0	0	79	0	660	0	4421	705	0	0	0	0	0	0	312	6032	145	15	117	11	0	31
	CD17_S41	0	0	0	19	16	10	0	0	0	881	188	0	224	3593	0	0	4276	0	0	54939	0	35	0	0	0	0	0	0	73	0	88	0	3034	415	0	0	0	0	4	0	52	1795	142	11	0	49	19	0
	CD18_S11	5	0	0	25	13	0	0	0	0	399	114	0	263	1221	0	0	6416	0	0	36315	0	143	0	0	0	0	0	0	90	0	0	0	8088	1462	0	0	0	0	0	0	47	6628	354	25	0	133	0	24
	LPD14_S50	210	0	0	0	0	0	0	0	989	1397	3194	257	34	78	373	0	20840	0	0	17934	479	472	0	0	0	0	0	0	32	0	59	0	9221	3949	0	0	0	0	0	0	71	6044	371	0	97	113	0	38
	LPD16_S3	237	0	0	0	0	0	0	0	1697	1308	1581	1089	65	31	668	0	21668	0	0	18539	2616	3234	0	0	0	0	0	0	24	0	1326	0	15325	4635	0	0	0	0	0	0	168	9323	799	0	165	68	232	0
	LPD17_S57	133	0	26	0	0	14	0	0	781	1392	1845	405	0	63	416	0	15522	0	0	25399	655	110	0	0	0	0	0	0	453	13	857	0	5033	1003	0	0	0	0	20	0	99	3897	282	0	109	0	0	86
	LPD18_S42	239	0	0	0	0	0	0	0	166	274	460	28	0	21	251	0	14587	0	0	14983	1801	1169	0	0	0	0	0	0	0	0	0	0	7199	5389	0	0	0	0	0	0	249	9063	633	0	87	100	0	25
	LPD19_S2	0	0	0	0	0	7	0	0	0	954	157	0	348	1778	0	0	8531	0	0	18814	0	2619	0	0	0	0	0	0	43	0	278	0	8854	1638	0	0	0	0	0	0	120	9272	728	5	0	27	0	0
	LPD20_S36	58	0	0	0	0	0	2	0	147	2162	1335	329	15	117	1351	0	18609	0	0	53912	1698	57	0	0	0	0	0	0	47	0	0	0	2735	974	0	0	0	0	21	0	58	3834	376	0	0	74	0	121
	MDL11_S58	1363	0	0	0	0	0	0	12	425	1563	2617	293	40	47	436	0	16972	0	0	25191	1813	98	0	0	0	0	0	0	83	13	217	0	4481	1283	0	0	0	0	12	0	108	6173	146	0	0	21	125	38
	MDL13_S34	318	0	7	0	6	15	0	0	131	1078	1314	96	0	145	140	0	16743	0	0	33789	1193	378	0	0	0	0	0	0	165	16	1459	0	3355	1474	0	0	0	0	16	4	46	4598	178	0	0	51	0	190
	MDL14_S43	72	0	0	0	0	0	0	0	747	1180	1616	462	0	104	2251	0	12629	0	0	29266	480	88	0	0	0	0	0	0	107	12	278	0	4676	958	0	0	0	0	20	10	107	8725	677	0	0	71	0	156
	MDL15_S25	56	0	0	0	10	0	0	0	532	1537	1893	335	0	126	875	0	15652	0	0	27003	554	64	0	0	0	0	0	5	145	0	113	0	4226	617	10	0	0	0	0	7	45	7425	359	0	0	382	38	36
	MDL16_S27	84	0	0	0	0	0	0	0	51	454	283	46	0	13	16	0	12766	0	0	5535	806	2105	0	0	0	0	0	0	0	0	0	0	4844	2057	0	0	0	0	0	0	186	8258	559	0	45	55	0	53
	MDL17_S51	77	0	0	0	0	7	0	0	214	2563	2198	437	21	73	789	0	12926	0	0	20887	942	1472	0	0	0	0	0	0	67	0	43	0	9905	1816	0	0	0	0	4	4	157	3321	378	0	332	99	0	0
	MDWD11_S10	41	0	0	0	0	0	0	16	212	782	1523	168	0	56	858	0	10413	0	0	15803	1905	1192	0	0	0	0	0	0	44	0	463	0	4337	1341	0	0	0	0	0	0	227	2647	153	0	0	15	17	253
	MDWD12_S35	41	0	0	0	0	7	4	0	742	816	872	474	42	23	148	35	19530	0	0	19407	1515	1549	0	0	0	0	0	0	14	5	2128	0	7703	6280	0	0	0	12	0	5	196	12918	553	0	178	38	411	13
	MDWD14_S26	83	0	0	0	0	0	0	0	506	2250	1880	278	0	56	75	0	17711	0	0	13181	1080	164	0	0	0	0	0	0	210	0	196	0	4132	1729	0	0	0	7	18	0	63	4921	237	3	0	151	0	282
	MDWD15_S1	24	0	0	0	5	8	0	0	117	429	569	352	8	35	209	0	9838	0	0	40732	522	126	0	0	0	0	0	9	106	0	843	0	3746	1207	0	0	0	0	22	0	61	5478	287	0	0	101	0	99
	MDWD16_S20	48	0	0	0	0	0	0	0	292	242	0	120	29	126	30	4	8950	0	0	22973	683	1038	0	0	0	0	0	0	30	0	236	0	7115	3635	0	0	0	0	0	0	145	18499	229	0	0	130	14	46
	MDWD17_S4	9	0	5	0	19	0	0	2	335	870	2036	550	0	33	365	0	7958	0	0	38853	320	37	0	0	0	0	0	0	97	6	448	0	3835	560	3	0	0	0	0	0	84	4616	320	0	35	24	121	232
	WD13_S28	67	0	0	0	0	0	0	0	186	888	1949	317	18	39	553	0	16193	0	0	17595	2215	2523	0	0	0	0	0	5	28	0	140	0	5668	7211	0	0	0	0	0	0	350	6022	271	0	116	0	0	0
	WD14_S9	89	2	0	0	0	16	0	0	817	840	3434	285	19	59	341	0	18209	0	0	29850	936	121	0	0	0	0	0	0	139	7	39	0	3764	1373	0	0	0	0	0	8	45	5209	250	9	0	145	0	115
	WD15_S49	42	0	0	0	0	0	0	0	0	647	133	0	173	2199	0	0	8985	0	0	28361	0	1852	0	0	0	0	0	0	57	0	63	0	10084	2513	0	0	0	0	0	0	108	16851	472	23	0	74	28	42
	WD16_S12	109	0	0	0	0	0	0	0	816	1648	2121	150	23	35	485	5	10511	0	0	26926	1423	2320	0	0	0	0	0	0	18	0	210	0	8439	1086	0	0	0	0	0	0	306	6463	215	0	121	40	0	43
	WD17_S59	35	0	4	0	0	0	0	0	103	738	769	223	0	133	295	0	10599	0	0	13128	1546	748	0	0	0	0	0	0	12	0	86	0	5485	1579	0	0	0	0	0	0	177	6659	127	0	154	86	0	42
	WD18_S17	99	0	20	0	22	31	0	0	302	1603	1115	472	0	89	358	0	11779	0	0	32844	411	297	0	0	0	0	0	0	225	13	25	0	2599	465	0	0	0	0	18	0	44	3997	194	0	0	62	0	70
[truncated: 32 more columns]
